# Supplementary material for: Comprehensive Analysis of Rheological, Mechanical, and Thermal Properties in Poly(lactic acid)/Oxidized Graphite Composites: Exploring the Effect of Heat Treatment on Elastic Modulus
Source: Polymers (Basel). 2024 Feb 4;16(3):431. doi: 10.3390/polym16030431 (PMC10856878; doi:10.3390/polym16030431)
Supplement: Supplementary file 1 [file polymers-16-00431-s001.zip]

Archive with 1 entries (1 files):
- polymers-2752730-supplementary.pdf
